# Supplementary material for: Influence of ground motion parameters on seismic response of a large-longitudinal-slope and small-radius curved girder bridge
Source: PLoS One. 2024 Aug 7;19(8):e0308456. doi: 10.1371/journal.pone.0308456 (PMC11305535; doi:10.1371/journal.pone.0308456)
Supplement: S1 File — (XLSX) [file pone.0308456.s001.xlsx]

## Sheet: Sheet1
Time(s)	wave1	wave2	wave3	wave4	wave5	wave6	wave7	mean(g)
0	0.09678	0.11467	0.05408	0.07082	0.10105	0.07953	0.23388	0.10726
0.05	0.17261	0.14283	0.08881	0.16765	0.10679	0.09316	0.25455	0.14663
0.1	0.18748	0.20232	0.14472	0.21845	0.19066	0.14837	0.3373	0.20419
0.15	0.35353	0.24517	0.11156	0.16361	0.27619	0.1918	0.4961	0.26257
0.2	0.26352	0.28888	0.15368	0.0963	0.28656	0.20917	0.85142	0.30708
0.25	0.26232	0.30448	0.049	0.0405	0.29484	0.23946	0.59205	0.25466
0.3	0.1512	0.23066	0.03921	0.0441	0.18364	0.18806	0.31702	0.16484
0.35	0.16021	0.18476	0.03135	0.03472	0.1841	0.23784	0.27381	0.15811
0.4	0.1766	0.15325	0.02202	0.02682	0.19977	0.23111	0.17044	0.14
0.45	0.17184	0.12907	0.0194	0.03257	0.17891	0.22328	0.1872	0.13461
0.5	0.15193	0.10623	0.0231	0.02918	0.22459	0.11703	0.11783	0.10998
0.55	0.11608	0.09992	0.02132	0.02643	0.20344	0.10657	0.1075	0.09732
0.6	0.07919	0.09095	0.01669	0.02159	0.20263	0.07417	0.08771	0.08185
0.65	0.05858	0.07537	0.01187	0.01687	0.25043	0.07068	0.09863	0.0832
0.7	0.05186	0.06624	0.01184	0.01213	0.23213	0.05862	0.12367	0.0795
0.75	0.04514	0.0603	0.01095	0.01261	0.22455	0.07336	0.10103	0.07542
0.8	0.03875	0.05775	0.01314	0.01527	0.14126	0.07869	0.06929	0.05916
0.85	0.03787	0.04882	0.01372	0.01599	0.11034	0.08073	0.04749	0.05071
0.9	0.04075	0.03649	0.01613	0.01494	0.12903	0.07816	0.05025	0.05225
0.95	0.04108	0.02953	0.01697	0.01636	0.149	0.05746	0.05892	0.05276
1	0.03926	0.02644	0.01608	0.01598	0.13433	0.0471	0.058	0.04817
1.05	0.0364	0.02503	0.01442	0.0146	0.12623	0.05017	0.06288	0.0471
1.1	0.03463	0.02482	0.0128	0.01454	0.13011	0.05052	0.06281	0.04718
1.15	0.03261	0.02501	0.01089	0.01384	0.13952	0.04639	0.05299	0.04589
1.2	0.03224	0.02444	0.01004	0.01334	0.14218	0.04085	0.044	0.04387
1.25	0.0317	0.02263	0.00937	0.01275	0.13263	0.03329	0.03406	0.03949
1.3	0.02874	0.01998	0.00884	0.01204	0.1172	0.03104	0.03159	0.03563
1.35	0.02606	0.01721	0.00817	0.0112	0.10814	0.02721	0.03593	0.03342
1.4	0.02481	0.01508	0.00713	0.01033	0.10301	0.02148	0.04032	0.03174
1.45	0.02297	0.01438	0.00665	0.00953	0.09972	0.0167	0.04031	0.03004
1.5	0.02063	0.01434	0.00641	0.00868	0.10468	0.01659	0.03502	0.02948
1.55	0.01948	0.01457	0.00588	0.00789	0.11178	0.0154	0.03392	0.02985
1.6	0.01832	0.01403	0.00506	0.00745	0.11309	0.01404	0.03204	0.02915
1.65	0.01718	0.01301	0.00434	0.0071	0.11824	0.0128	0.02883	0.02879
1.7	0.01608	0.01241	0.00359	0.00702	0.11465	0.01147	0.0249	0.02716
1.75	0.01503	0.0122	0.00285	0.00736	0.10399	0.01041	0.02145	0.02476
1.8	0.01404	0.01189	0.00222	0.00735	0.08978	0.00957	0.01915	0.022
1.85	0.01311	0.01151	0.00196	0.00705	0.07485	0.00888	0.01726	0.01923
1.9	0.01224	0.0111	0.00194	0.00655	0.06179	0.00856	0.01509	0.01675
1.95	0.01143	0.01056	0.00207	0.00617	0.0527	0.00828	0.01341	0.01495
2	0.01068	0.00988	0.00224	0.00566	0.04432	0.00835	0.01355	0.01353
2.05	0.00999	0.0091	0.00239	0.00524	0.03689	0.00793	0.01396	0.01221
2.1	0.00935	0.00818	0.00249	0.00495	0.03502	0.00738	0.01364	0.01157
2.15	0.00875	0.00715	0.00252	0.00467	0.03312	0.00708	0.01256	0.01084
2.2	0.00821	0.00612	0.00247	0.00439	0.03098	0.00669	0.01164	0.01007
2.25	0.00771	0.00517	0.0024	0.00411	0.02863	0.00642	0.01106	0.00936
2.3	0.00725	0.00444	0.00243	0.00383	0.02613	0.00605	0.01035	0.00864
2.35	0.00682	0.00423	0.00237	0.00355	0.02401	0.00563	0.00996	0.00808
2.4	0.00643	0.00408	0.00223	0.00329	0.02483	0.00517	0.01014	0.00802
2.45	0.00607	0.00412	0.0022	0.00304	0.0257	0.00511	0.01069	0.00813
2.5	0.00573	0.00414	0.00216	0.0028	0.02667	0.00498	0.01112	0.00823
2.55	0.00542	0.00415	0.00209	0.00258	0.02711	0.00478	0.01114	0.00818
2.6	0.00529	0.00414	0.002	0.00237	0.02649	0.00458	0.01091	0.00797
2.65	0.00546	0.00412	0.0019	0.00222	0.02501	0.00441	0.01038	0.00764
2.7	0.00546	0.00407	0.0018	0.00213	0.02252	0.0043	0.01003	0.00719
2.75	0.00529	0.00401	0.00169	0.00204	0.01906	0.00425	0.00954	0.00655
2.8	0.00534	0.00393	0.00158	0.00195	0.01776	0.00425	0.00887	0.00624
2.85	0.0053	0.00384	0.00147	0.00186	0.01899	0.00426	0.00821	0.00628
2.9	0.00518	0.00374	0.00138	0.00178	0.02048	0.00425	0.00764	0.00635
2.95	0.00511	0.00363	0.0013	0.0017	0.0217	0.0042	0.00719	0.0064
3	0.00498	0.00351	0.00122	0.00163	0.02263	0.00411	0.00683	0.00642
3.05	0.00477	0.00339	0.00115	0.00157	0.02331	0.00399	0.00644	0.00637
3.1	0.00452	0.00326	0.00107	0.0015	0.02375	0.00387	0.00623	0.00631
3.15	0.00429	0.00314	0.00101	0.00144	0.02396	0.00375	0.006	0.00623
3.2	0.00401	0.00302	0.00094	0.00138	0.02398	0.00365	0.00559	0.00608
3.25	0.00379	0.00289	0.00089	0.00132	0.02381	0.00356	0.00497	0.00589
3.3	0.00358	0.00277	0.00084	0.00126	0.02346	0.00347	0.00454	0.0057
3.35	0.00336	0.00266	0.00079	0.00121	0.02296	0.00339	0.00469	0.00558
3.4	0.00313	0.00255	0.00075	0.00116	0.02238	0.00328	0.00475	0.00543
3.45	0.00291	0.00244	0.00071	0.00111	0.02172	0.00316	0.0047	0.00525
3.5	0.00269	0.00234	0.00067	0.00107	0.02096	0.00301	0.00455	0.00504
3.55	0.00249	0.00225	0.00064	0.00102	0.02026	0.00301	0.00445	0.00487
3.6	0.00229	0.00215	0.00061	0.00098	0.02065	0.00304	0.00434	0.00487
3.65	0.00218	0.00207	0.00059	0.00094	0.02161	0.00304	0.0042	0.00495
3.7	0.00211	0.00199	0.00056	0.00091	0.02215	0.00301	0.00404	0.00497
3.75	0.00205	0.00191	0.00054	0.00087	0.02226	0.00297	0.00387	0.00492
3.8	0.00199	0.00184	0.00052	0.00084	0.02202	0.00291	0.00368	0.00483
3.85	0.00194	0.00177	0.0005	0.00081	0.0215	0.00283	0.0035	0.00469
3.9	0.00188	0.00171	0.00049	0.00078	0.02108	0.00274	0.00331	0.00457
3.95	0.00183	0.00165	0.00047	0.00075	0.02068	0.00265	0.00313	0.00445
4	0.00179	0.0016	0.00046	0.00072	0.02017	0.00256	0.00299	0.00433
