# Supplementary material for: Influence of ground motion parameters on seismic response of a large-longitudinal-slope and small-radius curved girder bridge
Source: PLoS One. 2024 Aug 7;19(8):e0308456. doi: 10.1371/journal.pone.0308456 (PMC11305535; doi:10.1371/journal.pone.0308456)
Supplement: S2 File — (XLSX) [file pone.0308456.s002.xlsx]

## Sheet: Fig.7
X1		Long	Trans
	Pier No.1	11.28	7.464
	Pier No.2	10.499	6.468
	Pier No.3	12.495	7.681
	Pier No.4	4.197	3.727
X2		Long	Trans
	Pier No.1	11.213	7.496
	Pier No.2	10.374	6.409
	Pier No.3	12.335	7.614
	Pier No.4	4.181	3.732
X3		Long	Trans
	Pier No.1	11.124	7.489
	Pier No.2	10.252	6.35
	Pier No.3	12.171	7.555
	Pier No.4	4.144	3.717
X4		Long	Trans
	Pier No.1	11.104	7.486
	Pier No.2	10.226	6.338
	Pier No.3	12.135	7.543
	Pier No.4	4.135	3.713

## Sheet: Fig.8
X1		Long	Trans
	Pier No.1	1868.69	2749.69
	Pier No.2	2723.76	4362.26
	Pier No.3	1719.57	2215.63
	Pier No.4	1086.52	2619.64
X2		Long	Trans
	Pier No.1	1854.86	2749
	Pier No.2	2690.53	4314.17
	Pier No.3	1698.36	2231.92
	Pier No.4	1084.15	2622.88
X3		Long	Trans
	Pier No.1	1840.07	2748.76
	Pier No.2	2659	4265.58
	Pier No.3	1677.1	2233.75
	Pier No.4	1076.21	2613.93
X4		Long	Trans
	Pier No.1	1836.82	2749.04
	Pier No.2	2652.21	4402
	Pier No.3	1672.44	2233.17
	Pier No.4	1074.22	2611.53

## Sheet: Fig.10
Bearing No.1		Long	Trans
	case0	11.788	0.188
	case15	10.996	0.578
	case30	9.121	1.24
	case45	6.027	1.87
	case60	3.357	2.51
	case75	1.565	3.031
	case90	0.676	3.21
Bearing No.2		Long	Trans
	case0	1.442	0.122
	case15	1.357	0.976
	case30	1.174	1.841
	case45	0.944	2.72
	case60	0.676	4.015
	case75	0.435	4.802
	case90	0.191	4.951
Bearing No.3		Long	Trans
	case0	5.279	0.185
	case15	4.97	0.354
	case30	4.175	0.644
	case45	2.918	0.835
	case60	1.956	1.109
	case75	0.783	1.348
	case90	0.384	1.464
Bearing No.4		Long	Trans
	case0	12.789	0.381
	case15	12.085	1.283
	case30	10.426	2.158
	case45	8.023	3.136
	case60	4.702	4.528
	case75	2.33	5.515
	case90	0.563	5.958

## Sheet: Fig.11
Pier No.1		Long	Trans
	case0	11.28	0.36
	case15	10.913	2.2
	case30	9.7	4.156
	case45	7.368	5.737
	case60	4.462	6.614
	case75	2.257	7.171
	case90	0.608	7.464
Pier No.2		Long	Trans
	case0	10.499	0.255
	case15	9.989	1.913
	case30	8.683	3.535
	case45	6.861	4.876
	case60	4.994	5.815
	case75	3.001	6.33
	case90	0.438	6.468
Pier No.3		Long	Trans
	case0	12.495	0.421
	case15	11.807	2.772
	case30	9.918	5.189
	case45	7.095	6.297
	case60	4.553	7.142
	case75	2.892	7.607
	case90	0.433	7.681
Pier No.4		Long	Trans
	case0	4.197	0.503
	case15	4.046	1.638
	case30	3.696	2.887
	case45	3.503	3.324
	case60	3.046	3.149
	case75	1.761	3.523
	case90	0.643	3.727

## Sheet: Fig. 12
Pier No.1		Long	Trans
	case0	1868.69	163.997
	case15	1807.12	845.278
	case30	1623.87	1590.22
	case45	1251.89	2182.22
	case60	793.076	2511.49
	case75	388.154	2714.63
	case90	109.89	2749.69
Pier No.2		Long	Trans
	case0	2723.76	204.458
	case15	2591.24	1240.13
	case30	2255.41	2278.12
	case45	1775.96	3165.94
	case60	1227.07	3860.13
	case75	666.756	4258.89
	case90	183.982	4362.26
Pier No.3		Long	Trans
	case0	1719.57	207.194
	case15	1630.19	953.419
	case30	1386.69	1766.52
	case45	1010.77	2050.86
	case60	651.469	2041.31
	case75	379.267	2132.57
	case90	76.1642	2215.63
Pier No.4		Long	Trans
	case0	1086.52	337.836
	case15	1054.48	1072.03
	case30	934.022	1878.92
	case45	797.938	2154.53
	case60	661.458	2097.13
	case75	481.221	2487.22
	case90	164.81	2619.64

## Sheet: Fig. 13
Bearing No.1		Long	Trans
	0Z	3.357	2.51
	0.5Z	3.468	2.579
	1.0Z	3.568	2.649
	1.5Z	3.652	2.7421
	2.0Z	3.721	2.93
Bearing No.2		Long	Trans
	0Z	0.676	4.015
	0.5Z	0.689	4.221
	1.0Z	0.6963	4.427
	1.5Z	0.756	4.532
	2.0Z	0.848	4.636
Bearing No.3		Long	Trans
	0Z	1.956	1.109
	0.5Z	1.987	1.214
	1.0Z	2.016	1.318
	1.5Z	2.094	1.422
	2.0Z	2.174	1.626
Bearing No.4		Long	Trans
	0Z	4.702	4.528
	0.5Z	4.846	4.949
	1.0Z	4.989	5.359
	1.5Z	5.3	5.67
	2.0Z	5.465	5.79

## Sheet: Fig.14
Pier No.1		Long	Trans
	0Z	4.462	6.614
	0.5Z	4.48	6.678
	1.0Z	4.507	6.712
	1.5Z	4.544	6.753
	2.0Z	4.588	6.805
Pier No.2		Long	Trans
	0Z	4.994	5.815
	0.5Z	5.005	5.856
	1.0Z	5.015	5.903
	1.5Z	5.021	5.9787
	2.0Z	5.022	6.006
Pier No.3		Long	Trans
	0Z	4.553	7.142
	0.5Z	4.64	7.28
	1.0Z	4.87	7.56
	1.5Z	4.96	7.99
	2.0Z	5.02	8.216
Pier No.4		Long	Trans
	0Z	3.046	3.149
	0.5Z	3.07	3.166
	1.0Z	3.103	3.202
	1.5Z	3.163	3.261
	2.0Z	3.1976	3.297

## Sheet: Fig. 15
Pier No.1		Long	Trans
	0Z	793.076	2511.49
	0.5Z	799.069	2560.48
	1.0Z	805.674	2599.7
	1.5Z	812.792	2619.23
	2.0Z	819.855	2689.27
Pier No.2		Long	Trans
	0Z	1227.07	3860.13
	0.5Z	1244.58	3890.55
	1.0Z	1261.64	4040.86
	1.5Z	1318.11	4130.83
	2.0Z	1373.86	4220.51
Pier No.3		Long	Trans
	0Z	651.469	2041.31
	0.5Z	652.071	2059.21
	1.0Z	653.471	2076.85
	1.5Z	655.058	2094.46
	2.0Z	656.603	2121.21
Pier No.4		Long	Trans
	0Z	661.458	2097.13
	0.5Z	668.584	2118.65
	1.0Z	675.771	2138.54
	1.5Z	682.702	2156.94
	2.0Z	698.961	2172.99

## Sheet: Fig.16
Time(s)	Site1	Site2	Site3	Site4
0	0.10726	0.10767	0.11216	0.10977
0.05	0.14663	0.11232	0.13146	0.11172
0.1	0.20419	0.21718	0.2113	0.12074
0.15	0.26257	0.22329	0.18169	0.15196
0.2	0.30708	0.29091	0.40389	0.17584
0.25	0.25466	0.37197	0.48397	0.25794
0.3	0.16484	0.21982	0.34222	0.32638
0.35	0.15811	0.19639	0.29411	0.31707
0.4	0.14	0.16513	0.19114	0.29441
0.45	0.13461	0.17823	0.22445	0.2329
0.5	0.10998	0.15102	0.24812	0.22015
0.55	0.09732	0.11582	0.17604	0.3338
0.6	0.08185	0.10675	0.18582	0.41933
0.65	0.0832	0.072	0.15935	0.45823
0.7	0.0795	0.08211	0.1252	0.40192
0.75	0.07542	0.08562	0.11928	0.31375
0.8	0.05916	0.09432	0.10523	0.25286
0.85	0.05071	0.10226	0.12305	0.24726
0.9	0.05225	0.09446	0.13288	0.21952
0.95	0.05276	0.09047	0.12752	0.22633
1	0.04817	0.0883	0.13396	0.21256
1.05	0.0471	0.07784	0.15405	0.21509
1.1	0.04718	0.07508	0.16119	0.23089
1.15	0.04589	0.06808	0.17385	0.23172
1.2	0.04387	0.06756	0.14593	0.22261
1.25	0.03949	0.06407	0.1089	0.20758
1.3	0.03563	0.06523	0.0839	0.19611
1.35	0.03342	0.06605	0.08102	0.19583
1.4	0.03174	0.06918	0.08736	0.19311
1.45	0.03004	0.06938	0.08268	0.18633
1.5	0.02948	0.07427	0.08318	0.17578
1.55	0.02985	0.08959	0.07859	0.16282
1.6	0.02915	0.10324	0.07311	0.14872
1.65	0.02879	0.1131	0.07019	0.13449
1.7	0.02716	0.11308	0.06484	0.11943
1.75	0.02476	0.10136	0.05658	0.12144
1.8	0.022	0.08769	0.05144	0.13308
1.85	0.01923	0.07497	0.04581	0.1421
1.9	0.01675	0.06745	0.03895	0.1392
1.95	0.01495	0.06324	0.0352	0.12553
2	0.01353	0.05918	0.03174	0.11332
2.05	0.01221	0.05404	0.02862	0.1039
2.1	0.01157	0.04868	0.02616	0.09241
2.15	0.01084	0.04707	0.02448	0.08254
2.2	0.01007	0.04485	0.02351	0.07864
2.25	0.00936	0.04606	0.02305	0.07818
2.3	0.00864	0.04925	0.02284	0.08465
2.35	0.00808	0.04992	0.02261	0.091
2.4	0.00802	0.04796	0.02219	0.09669
2.45	0.00813	0.04451	0.0215	0.1014
2.5	0.00823	0.03991	0.02264	0.105
2.55	0.00818	0.03511	0.02362	0.10743
2.6	0.00797	0.03104	0.02439	0.10875
2.65	0.00764	0.03076	0.02489	0.10902
2.7	0.00719	0.03063	0.02512	0.10836
2.75	0.00655	0.03046	0.02507	0.10691
2.8	0.00624	0.0301	0.02479	0.10487
2.85	0.00628	0.02945	0.02443	0.10237
2.9	0.00635	0.02856	0.02399	0.09948
2.95	0.0064	0.02746	0.02333	0.09625
3	0.00642	0.02634	0.02246	0.09281
3.05	0.00637	0.02592	0.02139	0.0893
3.1	0.00631	0.02755	0.02016	0.0859
3.15	0.00623	0.02876	0.019	0.08379
3.2	0.00608	0.02963	0.01862	0.08213
3.25	0.00589	0.0301	0.01882	0.08027
3.3	0.0057	0.03033	0.01889	0.07819
3.35	0.00558	0.0301	0.01881	0.07597
3.4	0.00543	0.02934	0.01861	0.07375
3.45	0.00525	0.02841	0.01829	0.07149
3.5	0.00504	0.02884	0.01787	0.06911
3.55	0.00487	0.02943	0.01735	0.06663
3.6	0.00487	0.02997	0.01676	0.06411
3.65	0.00495	0.02994	0.01611	0.06161
3.7	0.00497	0.02931	0.0154	0.0591
3.75	0.00492	0.02937	0.01465	0.0567
3.8	0.00483	0.02976	0.01395	0.05489
3.85	0.00469	0.02976	0.01326	0.05315
3.9	0.00457	0.02971	0.01284	0.05137
3.95	0.00445	0.02965	0.01273	0.04956
4	0.00433	0.02934	0.01258	0.0477

## Sheet: Fig. 17
Bearing No.1		Long	Trans
	site1	3.357	2.51
	site2	4.21	2.997
	site3	5.55	3.49
	site4	6.379	4.48
Bearing No.2		Long	Trans
	site1	0.676	4.015
	site2	0.852	5.554
	site3	1.047	6.282
	site4	1.286	7.772
Bearing No.3		Long	Trans
	site1	1.956	1.109
	site2	2.395	1.484
	site3	3	1.805
	site4	3.36	2.048
Bearing No.4		Long	Trans
	site1	4.702	4.528
	site2	5.547	4.8
	site3	6.421	5.36
	site4	7.299	6.69

[truncated: 2 more sheets: Fig.18, Fig.19]
